# Supplementary material for: A Careful Insight into DDI-Type Receptor Layers on the Way to Improvement of Click-Biology-Based Immunosensors
Source: Biosensors (Basel). 2024 Mar 6;14(3):136. doi: 10.3390/bios14030136 (PMC10968432; doi:10.3390/bios14030136)
Supplement: Supplementary file 1 [file biosensors-14-00136-s001.zip]

Archive with 1 entries (1 files):
- biosensors-2833532-supplementary.pdf
